# Supplementary material for: The microbiome of the ice-capped Cayambe Volcanic Complex in Ecuador
Source: Front Microbiol. 2023 May 5;14:1154815. doi: 10.3389/fmicb.2023.1154815 (PMC10196084; doi:10.3389/fmicb.2023.1154815)
Supplement: Supplementary file 1 [file Data_Sheet_1.CSV]

SeqID	Altitude	Substrate	Lat	Lon	Date of collection
CAY001	4944	Soil	0.0165	-78.0049
CAY002	4944	Ice	0.017	-78.0044
CAY003	4944	Soil	0.0173	-78.0045
CAY004	4944	Ice-Water	0.0169	-78.0048
CAY005	4783	Ice-Water	0.0147	-78.0079
CAY006	4783	Soil	0.0148	-78.0076
CAY007	4799	Ice-Water	0.0147	-78.0083
CAY008	5583	Ice-Water	0.0248	-77.9925
CAY009	5569	Ice-Water	0.0247	-77.993
CAY010	5533	Ice-Water	0.0254	-77.9938
CAY011	5534	Ice-Water	0.025	-77.9963
CAY012	5375	Soil	0.0242	-77.9985
CAY013	5375	Ice-Water	0.0245	-77.9985
CAY014	5306	Soil	0.0231	-77.9992
CAY015	5293	Ice-Water	0.0227	-77.9994
