# Supplementary material for: The microbiome of the ice-capped Cayambe Volcanic Complex in Ecuador
Source: Front Microbiol. 2023 May 5;14:1154815. doi: 10.3389/fmicb.2023.1154815 (PMC10196084; doi:10.3389/fmicb.2023.1154815)
Supplement: Supplementary file 2 [file Data_Sheet_2.CSV]

SeqID	pH	EC	TDS	Ca	Mg	Na	K	Fe	SO4	Cl	TH	CaCO3
CAY002	7.085	17.3	8	1.61	0.29	0.81	0.31	0.07	1.84	2.83	4.88	4.02
CAY004	7.129	2.2	1	0.14	0	0.17	0	0	0	0.47	0.35	0.35
CAY005	4.917	9.8	4	0.44	0.23	0.42	0.11	0	0.54	1.57	2.05	1.1
CAY007	4.815	14.7	6	1.03	0.12	1.38	0.15	0	0.35	3.41	3.07	2.57
CAY008	5.654	2.3	1	0.19	0	0.21	0	0	0	0.64	0.47	0.47
CAY009	5.773	8.1	4	0.58	0.16	0.43	0.1	0	0.69	1.58	2.11	1.45
CAY010	6.061	5.3	2	0.29	0.1	0.24	0.12	0	0.33	0.89	1.14	0.72
CAY011	6.638	1.9	1	0.14	0	0	0.08	0	0.21	0.34	0.35	0.35
CAY013	5.651	73	6	0.71	0.09	1.28	0.13	0	0.37	2.84	2.14	1.77
CAY015	6.132	13.5	6	0.68	0.09	1.25	0.08	0	0.49	2.89	2.07	1.7
